# Supplementary material for: Evaluation of the Performance of Newborn Screening for Tyrosinemia Type 1 in The Netherlands: Suggestions for Improvements Using Additional Biomarkers in Addition to Succinylacetone
Source: Int J Neonatal Screen. 2025 May 9;11(2):35. doi: 10.3390/ijns11020035 (PMC12101382; doi:10.3390/ijns11020035)
Supplement: Supplementary file 1 [file IJNS-11-00035-s001.zip]

Archive with 1 entries (1 files):
- IJNS-3606806-supplementary.pdf
